# Supplementary material for: Online searches to evaluate misinformation can increase its perceived veracity
Source: Nature. 2023 Dec 20;625(7995):548–56. doi: 10.1038/s41586-023-06883-y (PMC10794132; doi:10.1038/s41586-023-06883-y)
Supplement: Supplementary file 4 — Source Data Fig. 1 [file 41586_2023_6883_MOESM4_ESM.csv]

Panel	Study	Coefficients	CI_Upper	CI_Lower	P_Value	Standard_Error
A	Study 4	0.0673575129533682	0.133002264189307	0.00171276171742978	0.045148426730641	0.0301286784904624
A	Study 3	0.0661914460285131	0.105876492216347	0.0265063998406791	0.00183538670738416	0.0194827416985682
A	Study 2	0.0712871287128716	0.103693771867192	0.0388804855585516	8.9219937999071e-5	0.0159095255906958
A	Study 1	0.0567947353054622	0.109687392040705	0.00390207857021926	0.0374160854587549	0.0242759065923626
B	Study 4	0.261658031088084	0.430178750425865	0.0931373117503024	0.00543801687095346	0.0773452024162717
B	Study 3	0.232179226069247	0.38356137435168	0.0807970777868131	0.00377411274270177	0.0743186559189431
B	Study 2	0.242574257425741	0.368057099197791	0.117091415653692	4.171562845308e-4	0.0616038036663948
B	Study 1	0.161540278391255	0.392782627119673	-0.0697020703371632	0.153899249050347	0.106132268719813
