# Supplementary material for: Online searches to evaluate misinformation can increase its perceived veracity
Source: Nature. 2023 Dec 20;625(7995):548–56. doi: 10.1038/s41586-023-06883-y (PMC10794132; doi:10.1038/s41586-023-06883-y)
Supplement: Supplementary file 5 — Source Data Fig. 2 [file 41586_2023_6883_MOESM5_ESM.csv]

Panel	DV_Measure	Type_News	Effect	CI_Upper	CI_Lower	P_Value	Standard_Error	Proportion	Number_low_quality_links	Article_Rating
A	NA	NA	NA	NA	NA	NA	NA	0.85	Zero	True
A	NA	NA	NA	NA	NA	NA	NA	0.62	Zero	FM
A	NA	NA	NA	NA	NA	NA	NA	0.15	One or more	True
A	NA	NA	NA	NA	NA	NA	NA	0.38	One or more	FM
B	Rate as True	NA	0.215383806184039	0.38145911471715	0.049308497650928	0.201250267740245	0.134428042113604	NA	NA	NA
B	Ordinal Scale (4)	NA	0.160502558101841	0.315615218342753	0.00538989786092945	0.0433838988637978	0.0727254147381418	NA	NA	NA
B	Ordinal Scale (7)	NA	0.0948560493478187	0.245724851851177	-0.056012753155539	0.0142541371978073	0.0388373296852481	NA	NA	NA
C	Ordinal (7)	Only Very Reliable News	-0.0937	0.2055	-0.3929	0.535250924529249	0.273682523019952	NA	NA	NA
C	Ordinal (4)	Only Very Reliable News	0.0303	0.2877	-0.2271	0.810748064139371	0.121054247064886	NA	NA	NA
C	True (Dummy)	Only Very Reliable News	-0.0139	0.286	-0.3138	0.926476593191657	0.0726987547478755	NA	NA	NA
C	Ordinal (7)	Some Unreliable News	0.1498	0.3081	-0.0085	0.0794370103151942	0.149030452794264	NA	NA	NA
C	Ordinal (4)	Some Unreliable News	0.2018	0.3693	0.0343	0.0291401671467462	0.0834179282593876	NA	NA	NA
C	True (Dummy)	Some Unreliable News	0.2879	0.4681	0.1076	0.00353461716776214	0.0425470119750999	NA	NA	NA
D	Ordinal (7)	0-25%	0.0499	0.2159	-0.1161	0.563064268614927	0.156997928663029	NA	NA	NA
D	Ordinal (4)	0-25%	0.1117	0.2688	-0.0454	0.174742696545429	0.0776414535449043	NA	NA	NA
D	True (Dummy)	0-25%	0.1906	0.349	0.0322	0.0240944718581427	0.0381129666899063	NA	NA	NA
D	Ordinal (7)	25-50%	0.2116	0.477	-0.0537	0.122985885719225	0.244008872037129	NA	NA	NA
D	Ordinal (4)	25-50%	0.244	0.4901	-0.0022	0.0570334746801201	0.117749655354658	NA	NA	NA
D	True (Dummy)	25-50%	0.3449	0.598	0.0918	0.0116386246554547	0.0608440986849146	NA	NA	NA
D	Ordinal (7)	50-75%	-0.1017	0.0769	-0.2804	0.252464565151172	0.161934888670563	NA	NA	NA
D	Ordinal (4)	50-75%	-0.0784	0.0797	-0.2366	0.305653392425444	0.0730556740446827	NA	NA	NA
D	True (Dummy)	50-75%	0.0246	0.2266	-0.1774	0.800673292114021	0.0468930797407151	NA	NA	NA
D	Ordinal (7)	75-100%	-0.0742	0.1795	-0.3279	0.556935760578155	0.232385708756319	NA	NA	NA
D	Ordinal (4)	75-100%	0.0129	0.2612	-0.2355	0.556935760578155	0.232385708756319	NA	NA	NA
D	True (Dummy)	75-100%	0.0918	0.3208	-0.1372	0.556935760578155	0.232385708756319	NA	NA	NA
