# Supplementary material for: Online searches to evaluate misinformation can increase its perceived veracity
Source: Nature. 2023 Dec 20;625(7995):548–56. doi: 10.1038/s41586-023-06883-y (PMC10794132; doi:10.1038/s41586-023-06883-y)
Supplement: Supplementary file 6 — Source Data Fig. 3 [file 41586_2023_6883_MOESM6_ESM.csv]

Panel	Variable_Name	Effect	CI_Upper	CI_Lower	P_Value	Standard_Error	Proportion	Number_low_quality_links	Article_Rating
A	Age	0.0291	-0.0117	0.0699	0.1589	0.0018	NA	NA	NA
A	Gender	0.0085	-0.045	0.062	0.753	0.0538	NA	NA	NA
A	Education	0.0045	-0.0327	0.0418	0.824	0.0194	NA	NA	NA
A	Income	-0.0113	-0.0525	0.03	0.5943	0.0267	NA	NA	NA
A	Ideological Congruence	0.0372	-0.0015	0.0759	0.0827	0.0443	NA	NA	NA
A	Digital Literacy	-0.0348	-0.0804	0.0108	0.1416	0.0028	NA	NA	NA
B	NA	NA	NA	NA	NA	NA	0.79	Zero	Other
B	NA	NA	NA	NA	NA	NA	0.23	Zero	Headline/Link
B	NA	NA	NA	NA	NA	NA	0.21	One or more	Other
B	NA	NA	NA	NA	NA	NA	0.77	One or more	Headline/Link
C	Age	6e-4	-0.033	0.0341	0.9724	0.0014	NA	NA	NA
C	Gender	0.0057	-0.0332	0.0446	0.7589	0.0375	NA	NA	NA
C	Education	0.0141	-0.0074	0.0355	0.184	0.0099	NA	NA	NA
C	Income	0.0024	-0.0187	0.0235	0.8121	0.0135	NA	NA	NA
C	Ideological Congruence	0.0142	-0.0145	0.0428	0.3094	0.0293	NA	NA	NA
C	Digital Literacy	-0.0338	-0.0604	-0.0072	0.016	0.0016	NA	NA	NA
