# Supplementary material for: Online searches to evaluate misinformation can increase its perceived veracity
Source: Nature. 2023 Dec 20;625(7995):548–56. doi: 10.1038/s41586-023-06883-y (PMC10794132; doi:10.1038/s41586-023-06883-y)
Supplement: Supplementary file 7 — Source Data Fig. 4 [file 41586_2023_6883_MOESM7_ESM.csv]

Panel	Article_Type	Study	Effect	CI_Upper	CI_Lower	P_Value	Standard_Error
A	True	Study 1	0.0717445081169813	0.102248274655155	0.0412407415788074	1e-4	0.0166
A	False/ Misleading	Study 1	0.0567947353054622	0.108096599041936	0.00549287156898803	0.0374	0.0243
A	True	Study 2	0.0211710221634139	0.0451397850620807	-0.002797740735253	0.0827	0.0121
A	False/ Misleading	Study 2	0.0712871287128716	0.103693771867192	0.0388804855585516	1e-4	0.0159
A	True	Study 3	0.046716316858497	0.0698431916594759	0.0235894420575181	1e-4	0.0117
A	False/ Misleading	Study 3	0.0661914460285131	0.10586635166522	0.0265165403918062	0.0018	0.0195
A	True	Study 4	0.0295774647887323	0.0722057650379868	-0.0130508354605223	0.165	0.0207
A	False/ Misleading	Study 4	0.0673575129533682	0.133002264189307	0.00171276171742978	0.0451	0.0301
A	True	Study 5	0.151485352692624	0.192261070848736	0.110709634536513	0	0.0204
A	False/ Misleading	Study 5	0.106776037913684	0.185244548679583	0.0283075271477848	0.0143	0.0388
B	True Low Quality	Study 1	0.105168045428361	0.158431242328888	0.0519048485278331	0.001	0.0258
B	True Mainstream	Study 1	0.045257266380828	0.0790342474747798	0.0114802852868763	0.0168	0.0173
B	False/ Misleading	Study 1	0.0567947353054622	0.108096599041936	0.00549287156898803	0.0374	0.0243
B	True Low Quality	Study 2	0.0808936825885978	0.118248833245953	0.0435385319312425	1e-4	0.0185
B	True Mainstream	Study 2	-0.0237681159420289	0.00187686673902378	-0.0494130986230815	0.0686	0.0128
B	False/ Misleading	Study 2	0.0712871287128716	0.103693771867192	0.0388804855585516	1e-4	0.0159
B	True Low Quality	Study 3	0.114859437751004	0.141218528124552	0.0885003473774562	0	0.013
B	True Mainstream	Study 3	-0.00292568753657108	0.0260431067840341	-0.0318944818571763	0.8404	0.0145
B	False/ Misleading	Study 3	0.046716316858497	0.0698431916594758	0.0235894420575181	1e-4	0.0117
B	True Low Quality	Study 4	0.085271317829457	0.167532663422996	0.00300997223591824	0.0438	0.0357
B	True Mainstream	Study 4	-0.00221238938053096	0.0458049751684796	-0.0502297539295415	0.9231	0.0225
B	False/ Misleading	Study 4	0.0673575129533682	0.133002264189307	0.00171276171742978	0.0451	0.0301
B	True Low Quality	Study 5	0.229480468597604	0.277648062066165	0.181312875129042	0	0.0227
B	True Mainstream	Study 5	0.0904899360951861	0.138408713995752	0.0425711581946199	8e-4	0.0231
B	False/ Misleading	Study 5	0.106776037913684	0.185244548679583	0.0283075271477848	0.0143	0.0388
C	True Low Quality	Between	0.149295038203254	0.191664721041257	0.10692535536525	0	0.0212
C	True Mainstream	Between	0.0601453041625286	0.0877610925493632	0.0325295157756941	1e-4	0.0143
C	False/ Misleading	Between	0.0759198748304888	0.118006033768755	0.0338337158922224	0.0013	0.0214
C	True Low Quality	Within	0.0963941449482325	0.120383111696189	0.0724051782002756	0	0.0119
C	True Mainstream	Within	-0.012094698919197	0.00845757226395521	-0.0326469701023492	0.2446	0.0103
C	False/ Misleading	Within	0.0685449957947854	0.0939950309197087	0.0430949606698621	0	0.0126
