# Supplementary material for: Online searches to evaluate misinformation can increase its perceived veracity
Source: Nature. 2023 Dec 20;625(7995):548–56. doi: 10.1038/s41586-023-06883-y (PMC10794132; doi:10.1038/s41586-023-06883-y)
Supplement: Supplementary file 8 — Source Data Extended Data Fig. 1 [file 41586_2023_6883_MOESM8_ESM.csv]

	DV_Measure	Instructions_Group	Effect	CI_Lower	CI_Upper	P_Value	Standard_Error
1	False/Misleading	Treatment Group 1	0.089972	0.039384	0.14056	0.002674	0.022704
2	False/Misleading	Treatment Group 2	0.053568	0.003339	0.103796	0.038859	0.022543
3	False/Misleading	Treatment Group 3	0.051876	0.023742	0.08001	0.002116	0.012627
4	True-Mainstream	Treatment Group 1	0.074233	0.015698	0.132767	0.002674	0.022704
5	True-Mainstream	Treatment Group 2	0.04142	-0.016069	0.098909	0.038859	0.022543
6	True-Mainstream	Treatment Group 3	0.034082	-0.000225	0.068389	0.002116	0.012627
7	True-Low Quality	Treatment Group 1	0.063824	-0.002393	0.13004	0.002674	0.022704
8	True-Low Quality	Treatment Group 2	0.066084	0.001653	0.130516	0.038859	0.022543
9	True-Low Quality	Treatment Group 3	0.033151	-0.017144	0.083446	0.002116	0.012627
