# Supplementary material for: Online searches to evaluate misinformation can increase its perceived veracity
Source: Nature. 2023 Dec 20;625(7995):548–56. doi: 10.1038/s41586-023-06883-y (PMC10794132; doi:10.1038/s41586-023-06883-y)
Supplement: Supplementary file 9 — Source Data Extended Data Fig. 2 [file 41586_2023_6883_MOESM9_ESM.csv]

	Study	Respondent_Ideology	Effect	CI_Lower	CI_Upper	P_Value	Standard_Error
1	Study 5	Liberal	0.136582	0.059819	0.213344	0.001669	0.03621
2	Study 5	Moderate	0.077403	-0.050991	0.205797	0.219479	0.060566
3	Study 5	Conservative	0.063892	-0.07882	0.206604	0.356695	0.06732
4	Study 4	Liberal	0.088889	-0.029432	0.20721	0.127603	0.054305
5	Study 4	Moderate	0.061947	-0.009072	0.132966	0.081654	0.032595
6	Study 4	Conservative	0.050725	-0.056531	0.15798	0.32313	0.049227
7	Study 3	Liberal	0.077143	0.025082	0.129203	0.004957	0.025558
8	Study 3	Moderate	0.121212	0.049789	0.192635	0.001565	0.035064
9	Study 3	Conservative	0.00597	-0.061763	0.073703	0.858646	0.033253
10	Study 2	Liberal	0.069277	0.011033	0.127522	0.02124	0.028594
11	Study 2	Moderate	0.092537	0.032491	0.152584	0.00363	0.029479
12	Study 2	Conservative	0.052478	-0.000412	0.105368	0.051703	0.025965
13	Study 1	Liberal	0.089582	0.007179	0.171986	0.03549	0.03782
14	Study 1	Moderate	0.037238	-0.026057	0.100534	0.224111	0.029051
15	Study 1	Conservative	0.047543	-0.031757	0.126843	0.215947	0.036396
