# Supplementary material for: Online searches to evaluate misinformation can increase its perceived veracity
Source: Nature. 2023 Dec 20;625(7995):548–56. doi: 10.1038/s41586-023-06883-y (PMC10794132; doi:10.1038/s41586-023-06883-y)
Supplement: Supplementary file 10 — Source Data Extended Data Fig. 3 [file 41586_2023_6883_MOESM10_ESM.csv]

Panel	Group	DV_Measure	Type_News_Quality	Effect	CI_Upper	CI_Lower	P_Value	Standard_Error
A	Ideologically Congruent	Ordinal (7)	Bottom 50% News Quality	0.1593	0.5504	-0.2318	0.398638718245767	0.288068674340405
A	Ideologically Congruent	Ordinal (4)	Bottom 50% News Quality	0.134	0.4829	-0.215	0.431834510415068	0.139606484164565
A	Ideologically Congruent	True (Dummy)	Bottom 50% News Quality	0.2292	0.5847	-0.1263	0.18983476362774	0.0805035368854586
A	Ideologically Congruent	Ordinal (7)	Top 50% News Quality	-0.2403	0.0972	-0.5778	0.150622597941879	0.249527671426555
A	Ideologically Congruent	Ordinal (4)	Top 50% News Quality	-0.2482	0.0932	-0.5895	0.147184787398133	0.137368083978255
A	Ideologically Congruent	True (Dummy)	Top 50% News Quality	-0.1959	0.1462	-0.5381	0.24035654294603	0.0787074653442475
B	Ideologically Incongruent	Ordinal (7)	Bottom 50% News Quality	0.1735	0.5205	-0.1735	0.309597939621005	0.31097604714804
B	Ideologically Incongruent	Ordinal (4)	Bottom 50% News Quality	0.2768	0.6319	-0.0783	0.120643078253472	0.166638321176704
B	Ideologically Incongruent	True (Dummy)	Bottom 50% News Quality	0.3858	0.6977	0.0738	0.0197116019543322	0.0663045710805887
B	Ideologically Incongruent	Ordinal (7)	Top 50% News Quality	-0.0746	0.2319	-0.3812	0.627870043378096	0.287199351577295
B	Ideologically Incongruent	Ordinal (4)	Top 50% News Quality	0.0371	0.3333	-0.2592	0.801493870028357	0.142418752310809
B	Ideologically Incongruent	True (Dummy)	Top 50% News Quality	0.1177	0.3754	-0.14	0.382138807632941	0.0576086206293028
