# Supplementary material for: Online searches to evaluate misinformation can increase its perceived veracity
Source: Nature. 2023 Dec 20;625(7995):548–56. doi: 10.1038/s41586-023-06883-y (PMC10794132; doi:10.1038/s41586-023-06883-y)
Supplement: Supplementary file 11 — Source Data Extended Data Fig. 4 [file 41586_2023_6883_MOESM11_ESM.csv]

Panel	DV_Measure	Type_News	Effect	CI_Upper	CI_Lower	P_Value	Standard_Error	Proportion	Number_low_quality_links	Article_Rating
A	NA	NA	NA	NA	NA	NA	NA	0.89	Zero	True
A	NA	NA	NA	NA	NA	NA	NA	0.72	Zero	FM
A	NA	NA	NA	NA	NA	NA	NA	0.11	One or more	True
A	NA	NA	NA	NA	NA	NA	NA	0.28	One or more	FM
B	Rate as True	NA	0.215383806184039	0.38145911471715	0.049308497650928	0.201250267740245	0.134428042113604	NA	NA	NA
B	Ordinal Scale (4)	NA	0.160502558101841	0.315615218342753	0.00538989786092945	0.0433838988637978	0.0727254147381418	NA	NA	NA
B	Ordinal Scale (7)	NA	0.0948560493478187	0.245724851851177	-0.056012753155539	0.0142541371978073	0.0388373296852481	NA	NA	NA
C	Ordinal (7)	Only Very Reliable News	-0.059	0.165	-0.2831	0.605911496999615	0.208111289101872	NA	NA	NA
C	Ordinal (4)	Only Very Reliable News	0.0349	0.2755	-0.2057	0.769887669038191	0.114056268571813	NA	NA	NA
C	True (Dummy)	Only Very Reliable News	0.0197	0.3004	-0.2611	0.887927094625137	0.0672537563941538	NA	NA	NA
C	Ordinal (7)	Some Unreliable News	0.1156	0.3218	-0.0906	0.261515875070273	0.183873016658533	NA	NA	NA
C	Ordinal (4)	Some Unreliable News	0.1984	0.4087	-0.012	0.0695835970386559	0.100487109410659	NA	NA	NA
C	True (Dummy)	Some Unreliable News	0.2296	0.4216	0.0376	0.0225737407587825	0.04532720138336	NA	NA	NA
D	Ordinal (7)	0-25%	0.0946	0.3034	-0.1143	0.360090420568989	0.186917902356697	NA	NA	NA
D	Ordinal (4)	0-25%	0.1827	0.3824	-0.017	0.0768216466057255	0.0958591603746157	NA	NA	NA
D	True (Dummy)	0-25%	0.2426	0.428	0.0572	0.0142907351809009	0.044088079587927	NA	NA	NA
D	Ordinal (7)	25-50%	0.1544	0.4172	-0.1084	0.236543083415467	0.233696865686539	NA	NA	NA
D	Ordinal (4)	25-50%	0.1373	0.3783	-0.1038	0.251574352819108	0.11276070871747	NA	NA	NA
D	True (Dummy)	25-50%	0.2403	0.4693	0.0114	0.0411865882953484	0.0539376141537832	NA	NA	NA
D	Ordinal (7)	50-75%	-0.1495	0.0585	-0.3574	0.162756611622235	0.193926234860339	NA	NA	NA
D	Ordinal (4)	50-75%	-0.1038	0.0915	-0.299	0.293757984169557	0.0944387629944178	NA	NA	NA
D	True (Dummy)	50-75%	0.0129	0.2647	-0.239	0.915501596397662	0.0584433130063562	NA	NA	NA
D	Ordinal (7)	75-100%	-0.0237	0.2155	-0.2629	0.840642733499981	0.218210281266974	NA	NA	NA
D	Ordinal (4)	75-100%	0.0479	0.2954	-0.1996	0.840642733499981	0.218210281266974	NA	NA	NA
D	True (Dummy)	75-100%	0.1484	0.3466	-0.0498	0.840642733499981	0.218210281266974	NA	NA	NA
