# Supplementary material for: Online searches to evaluate misinformation can increase its perceived veracity
Source: Nature. 2023 Dec 20;625(7995):548–56. doi: 10.1038/s41586-023-06883-y (PMC10794132; doi:10.1038/s41586-023-06883-y)
Supplement: Supplementary file 12 — Source Data Extended Data Fig. 5 [file 41586_2023_6883_MOESM12_ESM.csv]

Panel	Variable_Name	Effect	CI_Upper	CI_Lower	P_Value	Standard_Error	Proportion	Number_low_quality_links	Article_Rating
A	Age	0.029	-0.0017	0.0598	0.0778	0.0014	NA	NA	NA
A	Gender	-0.0219	-0.0701	0.0264	0.3595	0.0472	NA	NA	NA
A	Education	-0.0012	-0.0401	0.0377	0.9539	0.0193	NA	NA	NA
A	Income	-0.0062	-0.0445	0.0321	0.7513	0.0246	NA	NA	NA
A	Ideological Congruence	0.0249	-0.0175	0.0673	0.2539	0.0463	NA	NA	NA
A	Digital Literacy	-0.0102	-0.0504	0.03	0.609	0.0025	NA	NA	NA
B	NA	NA	NA	NA	NA	NA	0.82	Zero	Other
B	NA	NA	NA	NA	NA	NA	0.43	Zero	Headline/Link
B	NA	NA	NA	NA	NA	NA	0.18	One or more	Other
B	NA	NA	NA	NA	NA	NA	0.57	One or more	Headline/Link
C	Age	6e-4	-0.033	0.0341	0.9724	0.0014	NA	NA	NA
C	Gender	0.0057	-0.0332	0.0446	0.7589	0.0375	NA	NA	NA
C	Education	0.0141	-0.0074	0.0355	0.184	0.0099	NA	NA	NA
C	Income	0.0024	-0.0187	0.0235	0.8121	0.0135	NA	NA	NA
C	Ideological Congruence	0.0142	-0.0145	0.0428	0.3094	0.0293	NA	NA	NA
C	Digital Literacy	-0.0338	-0.0604	-0.0072	0.016	0.0016	NA	NA	NA
