# Supplementary material for: Online searches to evaluate misinformation can increase its perceived veracity
Source: Nature. 2023 Dec 20;625(7995):548–56. doi: 10.1038/s41586-023-06883-y (PMC10794132; doi:10.1038/s41586-023-06883-y)
Supplement: Supplementary file 13 — Source Data Extended Data Fig. 6 [file 41586_2023_6883_MOESM13_ESM.csv]

Panel	Article_Type	Study	Effect	CI_Upper	CI_Lower	P_Value	Standard_Error
A	True	Study 1	0.282707348106037	0.387382333589023	0.178032362623052	0	0.0573
A	False/ Misleading	Study 1	0.161540278391255	0.38712397257755	-0.06404341579504	0.1539	0.1061
A	True	Study 2	0.190869996692031	0.266422240929964	0.115317752454097	0	0.0381
A	False/ Misleading	Study 2	0.242574257425741	0.368057099197791	0.117091415653692	4e-4	0.0616
A	True	Study 3	0.261679079214624	0.325861186797488	0.19749697163176	0	0.0323
A	False/ Misleading	Study 3	0.232179226069247	0.383522692314947	0.080835759823546	0.0038	0.0743
A	True	Study 4	0.204225352112677	0.318985541396577	0.0894651628287779	0.0012	0.0556
A	False/ Misleading	Study 4	0.261658031088084	0.430178750425865	0.0931373117503024	0.0054	0.0773
A	True	Study 5	0.557663954961173	0.692955678421878	0.422372231500468	0	0.0694
A	False/ Misleading	Study 5	0.17917273514927	0.447570555327776	-0.089225085029235	0.2013	0.1344
B	True Low Quality	Study 1	0.314976151172522	0.492749804944667	0.137202497400376	0.0026	0.0875
B	True Mainstream	Study 1	0.258095600302536	0.395179524741898	0.121011675863173	0.0013	0.0686
B	False/ Misleading	Study 1	0.161540278391255	0.38712397257755	-0.06404341579504	0.1539	0.1061
B	True Low Quality	Study 2	0.356702619414486	0.471894968647477	0.241510270181495	0	0.057
B	True Mainstream	Study 2	0.0660869565217396	0.151911712926719	-0.0197377998832398	0.1285	0.0428
B	False/ Misleading	Study 2	0.242574257425741	0.368057099197791	0.117091415653692	4e-4	0.0616
B	True Low Quality	Study 3	0.432128514056225	0.520145606577684	0.344111421534766	0	0.0435
B	True Mainstream	Study 3	0.137507314218841	0.214570358350098	0.0604442700875851	7e-4	0.0385
B	False/ Misleading	Study 3	0.232179226069247	0.383522692314947	0.080835759823546	0.0038	0.0743
B	True Low Quality	Study 4	0.37984496124031	0.583114282762417	0.176575639718202	0.0026	0.0881
B	True Mainstream	Study 4	0.103982300884956	0.231464475367202	-0.0234998735972899	0.1026	0.0598
B	False/ Misleading	Study 4	0.261658031088084	0.430178750425865	0.0931373117503024	0.0054	0.0773
B	True Low Quality	Study 5	0.755328030674536	0.955648214448323	0.555007846900749	0	0.0952
B	True Mainstream	Study 5	0.402307571230221	0.574753288237803	0.229861854222639	1e-4	0.0841
B	False/ Misleading	Study 5	0.17917273514927	0.447570555327776	-0.089225085029235	0.2013	0.1344
C	True Low Quality	Between	0.466921808713097	0.608925205387207	0.324918412038986	0	0.072
C	True Mainstream	Between	0.304064099653234	0.410379132438661	0.197749066867806	0	0.0545
C	False/ Misleading	Between	0.161182329486056	0.319353105844122	0.00301155312799045	0.0547	0.0805
C	True Low Quality	Within	0.392359871474477	0.46988225612613	0.314837486822825	0	0.0386
C	True Mainstream	Within	0.101904271744725	0.162018753261936	0.0417897902275137	0.0012	0.0301
C	False/ Misleading	Within	0.24137931034482701	0.331081916105229	0.151676704584426	0	0.0445
