# Supplementary material for: Online searches to evaluate misinformation can increase its perceived veracity
Source: Nature. 2023 Dec 20;625(7995):548–56. doi: 10.1038/s41586-023-06883-y (PMC10794132; doi:10.1038/s41586-023-06883-y)
Supplement: Supplementary file 14 — Source Data Extended Data Fig. 7 [file 41586_2023_6883_MOESM14_ESM.csv]

Panel	DV_Measure	Study	Effect	CI_Upper	CI_Lower	P_Value	Standard_Error
A	True Dummy	Study 1	0.0451	-0.0755	0.1658	0.4616	0.0593
A	True Dummy	Study 2	0.0854	-0.0104	0.1812	0.0787	0.047
A	True Dummy	Study 3	0.0594	-0.0381	0.1569	0.2234	0.0479
A	True Dummy	Study 4	0.0921	-0.0858	0.27	0.2816	0.0816
A	True Dummy	Pooled	0.0862	0.0227	0.1498	0.0102	0.0322
B	7-Point Ordinal	Study 1	0.1183	-0.382	0.6185	0.6202	0.2325
B	7-Point Ordinal	Study 2	0.1202	-0.2751	0.5155	0.54	0.194
B	7-Point Ordinal	Study 3	0.2072	-0.1134	0.5277	0.1973	0.1573
B	7-Point Ordinal	Study 4	0.825	0.1341	1.5159	0.0232	0.3171
B	7-Point Ordinal	Pooled	0.2784	0.0054	0.5513	0.0463	0.1359
