# Supplementary material for: Online searches to evaluate misinformation can increase its perceived veracity
Source: Nature. 2023 Dec 20;625(7995):548–56. doi: 10.1038/s41586-023-06883-y (PMC10794132; doi:10.1038/s41586-023-06883-y)
Supplement: Supplementary file 15 — Source Data Extended Data Fig. 8 [file 41586_2023_6883_MOESM15_ESM.csv]

Panel	DV_Measure	Study	Effect	CI_Upper	CI_Lower	P_Value	Standard_Error
A	True Dummy	Study 4	0.0673575129533676	0.116438993274535	0.0182760326321998	9.04498200075825e-8	0.0747317003659999
A	True Dummy	Study 3	0.0661914460285133	0.0980231037425284	0.0343597883144982	9.838084267456659e-18	0.0461906064202197
A	True Dummy	Study 2	0.0712871287128699	0.100184469243866	0.042389788181874	1.33642474799335e-18	0.0517886820052434
A	True Dummy	Study 1	0.0597689630719432	0.100922078192873	0.0186158479510134	3.25055529468747e-27	0.0422858499364512
B	7-Point Ordinal	Study 4	0.26165803108808	0.422168005629253	0.101148056546908	1.32173716906945e-49	0.26721130169374
B	7-Point Ordinal	Study 3	0.232179226069248	0.332081803245391	0.132276648893104	3.553938328151659e-89	0.183721537495922
B	7-Point Ordinal	Study 2	0.242574257425741	0.336945588752271	0.148202926099212	1.30449151244381e-85	0.196598449943094
B	7-Point Ordinal	Study 1	0.163217547638318	0.319320175194764	0.00711492008187206	1.6200492374384497e-152	0.1547686249448
