# Supplementary material for: Online searches to evaluate misinformation can increase its perceived veracity
Source: Nature. 2023 Dec 20;625(7995):548–56. doi: 10.1038/s41586-023-06883-y (PMC10794132; doi:10.1038/s41586-023-06883-y)
Supplement: Supplementary file 16 — Source Data Extended Data Fig. 9 [file 41586_2023_6883_MOESM16_ESM.csv]

	Study	Group	Effect	CI_Upper	CI_Lower	P_Value	Standard_Error
1	Study 1	Pre-Treatment	2.50574365834685	2.65635107061079	2.3551362460829	0	0.103897
2	Study 1	Post-Treatment	2.85779113326498	3.00948168962966	2.70610057690029	0	0.085816
3	Study 2	Pre-Treatment	2.6188904066314	2.77740095661706	2.46037985664574	0	0.131253
4	Study 2	Post-Treatment	2.5207320712449	2.68155342325292	2.35991071923689	0	0.137948
5	Study 3	Pre-Treatment	2.78121932598975	2.9317610583798	2.63067759359969	0	0.079401
6	Study 3	Post-Treatment	2.7639476566062	2.9197633260819	2.6081319871305	0	0.076714
7	Study 4	Pre-Treatment	2.52035611610869	2.79158266784997	2.24912956436741	0	0.081955
8	Study 4	Post-Treatment	2.61490102795005	2.8729631034891	2.35683895241099	0	0.080777
9	Study 5	Pre-Treatment	2.74227382079836	2.91079826823774	2.57374937335899	0	0.077287
10	Study 5	Post-Treatment	3.01545789131847	3.21964115567432	2.81127462696261	0	0.076736
