# Supplementary material for: Online searches to evaluate misinformation can increase its perceived veracity
Source: Nature. 2023 Dec 20;625(7995):548–56. doi: 10.1038/s41586-023-06883-y (PMC10794132; doi:10.1038/s41586-023-06883-y)
Supplement: Supplementary file 17 — Source Data Extended Data Fig. 10 [file 41586_2023_6883_MOESM17_ESM.csv]

Panel	DV_Measure	Study	Effect	CI_Upper	CI_Lower	P_Value	Standard_Error
A	Rate as True	Study 1	-0.1435	0.086	-0.3729	0.198044513987575	0.105299151830329
A	Rate as True	Study 2	-0.0937	0.0864	-0.2739	0.297245059552528	0.088444921223756
A	Rate as True	Study 3	-0.2962	-0.0849	-0.5076	0.00749767820520053	0.103769329500824
A	Rate as True	Study 4	-0.0625	0.3833	-0.5084	0.765159980373735	0.105299151830329
A	Rate as True	Study 5	-0.2432	0.2885	-0.7749	0.346607951113539	0.250802619969256
B	Ordinal (7)	Study 1	-0.0848	0.8664	-1.036	0.849235451507615	0.436577718122077
B	Ordinal (7)	Study 2	-0.1087	0.4999	-0.7173	0.718388601182115	0.29876912748961
B	Ordinal (7)	Study 3	-0.2347	0.5421	-1.0115	0.542633041528375	0.381370630268841
B	Ordinal (7)	Study 4	-0.052	0.9293	-1.0332	0.910022827030576	0.450362414076753
B	Ordinal (7)	Study 5	-1.2485	0.4779	-2.975	0.144788659546091	0.814389961319323
C	Rate as True	Within	-0.1779	-0.0331	-0.3228	0.0172132567582348	0.0719231363323776
C	Rate as True	Between	-0.1226	0.1048	-0.35	0.279340504665378	0.1111850306633
D	Ordinal (7)	Within	-0.1568	0.2077	-0.5213	0.390735206618553	0.180974152857779
D	Ordinal (7)	Between	-0.433	0.4096	-1.2756	0.301905755422627	0.411962745068815
